# Supplementary material for: Epithelial-to-Mesenchymal Transition Is Not a Major Modulating Factor in the Cytotoxic Response to Natural Products in Cancer Cell Lines
Source: Molecules. 2021 Sep 27;26(19):5858. doi: 10.3390/molecules26195858 (PMC8512490; doi:10.3390/molecules26195858)
Supplement: Supplementary file 1 [file molecules-26-05858-s001.zip]

Archive with 1 entries (1 files):
- molecules-1326234-supplementary.pdf
